# Supplementary material for: Facile Microwave Hydrothermal Synthesis of ZnFe2O4/rGO Nanocomposites and Their Ultra-Fast Adsorption of Methylene Blue Dye
Source: Materials (Basel). 2021 Sep 18;14(18):5394. doi: 10.3390/ma14185394 (PMC8467475; doi:10.3390/ma14185394)
Supplement: Supplementary file 1 [file materials-14-05394-s001.zip]

Archive with 1 entries (1 files):
- materials-1343496-supplementary.pdf
